# Supplementary material for: Raw meat based diet influences faecal microbiome and end products of fermentation in healthy dogs
Source: BMC Vet Res. 2017 Feb 28;13:65. doi: 10.1186/s12917-017-0981-z (PMC5331737; doi:10.1186/s12917-017-0981-z)
Supplement: Additional file 1: Table S1. — Script used for parsing and collecting metagenomic data. (XLS 28 kb) [file 12917_2017_981_MOESM1_ESM.xls]

## Sheet: 03a.parse.classifier
Table 1S. Script used for parsing and collecting metagenomic data
#!/usr/bin/perl
use strict;
#use warnings;
use Data::Dumper;
#use Data::Dump::Streamer;
die "$0 [input file] [output file]\n\n" if (@ARGV != 2);
my $infile = $ARGV[0];
my $outfile = $ARGV[1];
open (IN, $infile) || die "non apro $infile\n\n";
my @taxonomy = qw(domain phylum subphylum class subclass order suborder family subfamily genus);
print "Parsing $infile..\n";
my $data;
my $seen;
while (<IN>) {
	$_ =~s/\n|\r//g;
	$_ =~s/\"//g;
	my @e = split(/\t/, $_);
	my $dataname;
	my $localdata;
	for (my $c = 6; $c <= scalar(@e); $c+=3) {
		my $taxon = $e[$c];
		my $value = $e[$c-1];
		$localdata->{$taxon} = $value;
	}
	my $dataname;
	foreach my $taxon (@taxonomy) {
		$dataname .= $localdata->{$taxon}."\t";
	}
	$dataname =~s/\t$//;
	$data->{$dataname} ++;
	die "$e[0] seen\n\n" if ($seen->{$e[0]});
	$seen->{$e[0]} ++;
#	die;
}
close IN;
#Dump $data;
open(OUT, ">$outfile") || die "non scrivo $outfile\n\n";
foreach my $dataname (sort {$data->{$b} <=> $data->{$a}} (keys(%$data))) {
	print OUT join("\t", ($dataname, $data->{$dataname})) ."\n";
}
close OUT;
