# Supplementary material for: Raw meat based diet influences faecal microbiome and end products of fermentation in healthy dogs
Source: BMC Vet Res. 2017 Feb 28;13:65. doi: 10.1186/s12917-017-0981-z (PMC5331737; doi:10.1186/s12917-017-0981-z)
Supplement: Additional file 2: Table S2. — Blood biochemistry of dogs fed a Reference diet (RF), Mixed diet (MD) or Control diet (CD). Means, standard deviations and statistical effects are reported for the three diets. (XLSX 12 kb) [file 12917_2017_981_MOESM2_ESM.xlsx]

## Sheet: ST1
Table 2S. Blood biochemistry of dogs fed a Reference diet (RF), Mixed diet (MD) or Control diet (CD).
Item	Unit	RD		MD		CD		Effects
		mean	st. dev.	mean	st. dev.	mean	st. dev.	treatment	MD vs RD	CD vs RD
TP	g/l	71	7.11	72.75	5.23	71.5	7.82	Ns	Ns	Ns
UREA	mmol/l	3.7	1.52	4.05	1.41	3.85	1.14	Ns	Ns	Ns
GLU	mmol/l	4.33	0.45	4.85	0.4	4.63	0.38	Ns	*	Ns
TG	mmol/l	0.55	0.08	0.56	0.13	0.58	0.1	Ns	Ns	Ns
AST	U/l	32.13	6.01	34	5	31.25	4.83	Ns	Ns	Ns
AMI	U/l	1083.38	208.7	1367	715	1082.88	365.21	Ns	Ns	Ns
RD Reference Diet, extruded diet fed until the beginning of the experimental period (T0);
CD: The same RD diet used as Control Diet during the experiment;
MD Experimental Mixed Diet.
Ns Not significant
* Significant for P<0.05
