# Supplementary material for: Raw meat based diet influences faecal microbiome and end products of fermentation in healthy dogs
Source: BMC Vet Res. 2017 Feb 28;13:65. doi: 10.1186/s12917-017-0981-z (PMC5331737; doi:10.1186/s12917-017-0981-z)
Supplement: Additional file 3: Table S3. — Relative abundance (‰, annotated reads/1000 reads) of microbiome at a genus taxonomic level in the feces of dogs fed a Reference diet (RF), Mixed diet (MD) or Control diet (CD). Means, standard deviations and statistical effects are reported for the three diets. (XLSX 13 kb) [file 12917_2017_981_MOESM3_ESM.xlsx]

## Sheet: ST2
Table 3S. Relative abundance (‰, annotated reads/1000 reads) of microbiome at a genus taxonomic level in the feces of dogs fed a Reference diet (RF), Mixed diet (MD) or Control diet (CD).
Family	Genus	RD		MD		CD		Effects
		mean	st. dev.	mean	st. dev.	mean	st. dev.	treatment	MD vs RD	CD vs RD
Acidaminococcaceae	Phascolarctobacterium	9.9	11.68	15.53	6.24	13	3.75	Ns	Ns	Ns
Bacteroidaceae	Bacteroides	27.67	16.98	63.24	52.96	60.5	21.33	Ns	*	Ns
Enterobacteriaceae	Escherichia/Shigella	0.28	0.18	21.16	8.07	1.07	1.03	**	**	Ns
Ersypelotrichaceae	Allobaculum	18.86	16.64	33.75	22.41	10.68	3.18	Ns	Ns	Ns
Ersypelotrichaceae	Turicibacter	22.83	19.46	35.37	31.8	18.11	26.39	Ns	Ns	Ns
Fusobacteriaceae	Fusobacterium	32.69	15.83	68.77	34.04	51.33	5.3	Ns	**	Ns
Fusobacteriaceae	Clostridium XIX	8.6	6.43	17.76	5.55	11.09	1.2	*	**	Ns
Fusobacteriaceae	Cetobacterium	4.2	2.91	18.5	10.87	11.64	2.86	Ns	**	Ns
Lachospiraceae	Blautia	55.61	21.71	47.69	21.58	58.75	7.62	Ns	Ns	Ns
Lachospiraceae	Ruminococcus 2	13.25	5.71	10.91	5.82	12.81	2.73	Ns	Ns	Ns
Lactobacillaceae	Lactobacillus	275.45	122.15	7.15	10.86	190.12	96.55	**	**	Ns
Lactobacillaceae	Paralactobacillus	37.23	21.19	2.35	1.66	28.56	13.85	**	**	Ns
Peptococcaceae 1	Peptococcus	9.97	5.16	13.77	6.87	10.35	3.39	Ns	Ns	Ns
Peptostreptococcaceae	Clostridium XI	94.76	29.31	137.71	13.96	104.18	48.34	Ns	*	Ns
Peptostreptococcaceae	Sporacetigenium	12.09	5.23	16.31	4.03	12.29	5.32	Ns	Ns	Ns
Prevotellaceae	Prevotella	139.16	129.25	77.35	41.91	135.72	38.08	*	Ns	Ns
Prevotellaceae	Alloprevotella	30.24	20.54	26.24	16.68	42.99	21.3	Ns	Ns	Ns
Ruminococcaceae	Faecalibacterium	12.28	5.5	12.02	5.65	21.03	7.09	*	Ns	*
Streptococcaceae	Lactococcus	0.05	0.02	46.72	50.79	1.67	3.06	*	**	Ns
Sutterellaceae	Sutterella	6.35	6.51	6.43	3.48	11.52	3.27	**	Ns	Ns
Veillonellaceae	Megamonas	6.52	3.75	99.71	98.05	12.09	7.15	Ns	*	Ns
RD Reference Diet, extruded diet fed until the beginning of the experimental period (T0);
CD: The same RD diet used as Control Diet during the experiment;
MD Experimental Mixed Diet.
Ns Not significant
* Significant for P<0.05
** Significant for P<0.01
